# Supplementary material for: Antibody-mediated disruption of the SARS-CoV-2 spike glycoprotein
Source: Nat Commun. 2020 Oct 21;11:5337. doi: 10.1038/s41467-020-19146-5 (PMC7577971; doi:10.1038/s41467-020-19146-5)
Supplement: Supplementary file 3 — Source Data [file 41467_2020_19146_MOESM3_ESM.xlsx]

## Sheet: Sheet1
Fab (ng/ml)	Well A	Well B	Well C
50000	14.8	16.8	12.9
25000	17.7	17.8	10.4
12500	10.3	16	17
6250	18.9	14.1	7.7
3125	17.3	18.4	14.7
1562.5	12.5	25.3	13.3
781.25	21.6	13.3	20.6
390.63	22.9	5.6	10.2
195.31	10.9	9.3	19.9
97.66	11.2	12.8	20.3
48.83	10	12.9	16.7
24.41	13.1	11.7	15
12.21	4.6	16	13.4
6.1	14.3	13.8	8.4
3.05	8.7	14.1	14
1.53	15	17.3	13.2
VC (virus control)	Well A	Well B
	12.2	11.7
	7.9	30.8
	17.7	18.7
	11.8	12.5
	15.2	28.4
	21	15.2
CC (cell control)	Well A
	0.2
	2.9
	3
	1
	1.6
	2.5
Human serum 1 (dilution)	Well A	Well B	Well C
1/40	1.3	4.9	1.7
1/80	6.9	3.5	6.5
1/160	11.6	9.4	13.6
1/320	18.7	19.5	18.7
Human serum 2 (dilution)	Well A	Well B	Well C
1/40	5.3	3.1	3.5
1/80	2	2.3	1.1
1/160	1	1.9	1.3
1/320	3.9	2.1	2.4
Plates were scanned using a flatbed scanner (Epson) at 1200 dpi and images were quantified using the Wellplate reader v4.0 application from LabVIEW software
Values listed in columns for wells correspond to numbers of blue pixels as described by Sullivan et al., Journal of Virological Methods 2016
